# Supplementary material for: ﻿Revised diagnoses of the gudgeons Belobranchusbelobranchus and B.segura (Actinopterygii, Gobiiformes, Eleotridae)
Source: Zookeys. 2025 Mar 17;1232:173–86. doi: 10.3897/zookeys.1232.141880 (PMC11933906; doi:10.3897/zookeys.1232.141880)
Supplement: XML Treatment for Belobranchus segura [file zookeys.1232.141880-treatment2.xml]

<!DOCTYPE tp:taxon-treatment
  PUBLIC "-//TaxonX//DTD Taxonomic Treatment Publishing DTD v0 20100105//EN" "tax-treatment-NSO.dtd">
<tp:taxon-treatment xmlns:tp="http://www.plazi.org/taxpub"><tp:treatment-meta><kwd-group><label>Taxon classification</label><kwd>
              <named-content content-type="kingdom">Animalia</named-content>
            </kwd><kwd>
              <named-content content-type="order">Gobiiformes</named-content>
            </kwd><kwd>
              <named-content content-type="family">Eleotridae</named-content>
            </kwd></kwd-group><mixed-citation publication-type="journal"><person-group><name><surname>Afrisal</surname><given-names>Muhammad</given-names></name><name><surname>Nurjirana</surname><given-names>Nurjirana</given-names></name><name><surname>Haryono</surname><given-names>Haryono</given-names></name><name><surname>Mokodongan</surname><given-names>Daniel Frikli</given-names></name><name><surname>Wibowo</surname><given-names>Kunto</given-names></name><name><surname>Moore</surname><given-names>Abigail Mary</given-names></name><name><surname>Hubert</surname><given-names>Nicolas</given-names></name></person-group><article-title>﻿Revised diagnoses of the gudgeons <italic><tp:taxon-name><tp:taxon-name-part taxon-name-part-type="genus" reg="Belobranchus">Belobranchus</tp:taxon-name-part><tp:taxon-name-part taxon-name-part-type="species" reg="belobranchus">belobranchus</tp:taxon-name-part></tp:taxon-name></italic> and <italic><tp:taxon-name><tp:taxon-name-part taxon-name-part-type="genus" reg="Belobranchus">B.</tp:taxon-name-part><tp:taxon-name-part taxon-name-part-type="species" reg="segura">segura</tp:taxon-name-part></tp:taxon-name></italic> (<tp:taxon-name><tp:taxon-name-part taxon-name-part-type="class">Actinopterygii</tp:taxon-name-part></tp:taxon-name>, <tp:taxon-name><tp:taxon-name-part taxon-name-part-type="order">Gobiiformes</tp:taxon-name-part></tp:taxon-name>, <tp:taxon-name><tp:taxon-name-part taxon-name-part-type="family">Eleotridae</tp:taxon-name-part></tp:taxon-name>)</article-title><source>Zookeys</source><day>17</day><month>03</month><year>2025</year><volume>1232</volume><fpage>173</fpage><lpage>186</lpage><pub-id pub-id-type="doi">10.3897/zookeys.1232.141880</pub-id></mixed-citation></tp:treatment-meta><tp:nomenclature><label>﻿</label><tp:taxon-name>
            <object-id xmlns:xlink="http://www.w3.org/1999/xlink" content-type="arpha" xlink:type="simple">534C89B2-0A95-5B0D-858A-50231C77CE62</object-id>
            <tp:taxon-name-part taxon-name-part-type="genus" reg="Belobranchus">Belobranchus</tp:taxon-name-part>
            <tp:taxon-name-part taxon-name-part-type="species" reg="segura">segura</tp:taxon-name-part>
          </tp:taxon-name><tp:taxon-authority>Keith, Hadiaty &amp; Lord, 2012</tp:taxon-authority><xref ref-type="fig" rid="F1">Figs 1</xref><xref ref-type="fig" rid="F2">, 2</xref><xref ref-type="fig" rid="F3">, 3E–H</xref><xref ref-type="fig" rid="F4">, 4</xref><xref ref-type="fig" rid="F5">, 5B</xref><xref ref-type="fig" rid="F6">, 6</xref><xref ref-type="table" rid="T1">, Tables 1</xref><xref ref-type="table" rid="T2">, 2 New English name: Segura Gudgeon</xref><tp:nomenclature-citation-list><tp:nomenclature-citation><tp:taxon-name>
                <tp:taxon-name-part taxon-name-part-type="genus" reg="Belobranchus">Belobranchus</tp:taxon-name-part>
                <tp:taxon-name-part taxon-name-part-type="species" reg="segura">segura</tp:taxon-name-part>
              </tp:taxon-name><comment>Keith, Hadiaty &amp; Lord, 2012: 480, figs 1, 2, 3A, 3C (type locality: Ake Jira, Leililef Waibulen, Halmahera, Indonesia)</comment></tp:nomenclature-citation></tp:nomenclature-citation-list></tp:nomenclature><tp:treatment-sec sec-type="material" id="SECID0E3OAG"><title>Material examined.</title><p><bold><italic>Holotype</italic>.</bold><named-content xmlns:xlink="http://www.w3.org/1999/xlink" content-type="dwc:institutional_code" xlink:title="Museum Zoologicum Bogoriense" xlink:href="http://grbio.org/institution/museum-zoologicum-bogoriense" xlink:type="simple">MZB</named-content>.20786, 72.1 mm SL, male, Ake Jira, Leililef Waibulen, Halmahera, Indonesia, R. Hadiaty et al., 26 Jan. 2010.</p><p><bold><italic>Paratypes</italic>.</bold> 9 specimens, 40–72 mm SL, all specimens collected from Maluku Island, Indonesia. • <named-content xmlns:xlink="http://www.w3.org/1999/xlink" content-type="dwc:institutional_code" xlink:title="Museum Zoologicum Bogoriense" xlink:href="http://grbio.org/institution/museum-zoologicum-bogoriense" xlink:type="simple">MZB</named-content>.18658, 61–66 mm SL, 2 males, Ake Kobe, Halmahera, R. Hadiaty et al., 23 Jan. 2010 • <named-content xmlns:xlink="http://www.w3.org/1999/xlink" content-type="dwc:institutional_code" xlink:title="Museum Zoologicum Bogoriense" xlink:href="http://grbio.org/institution/museum-zoologicum-bogoriense" xlink:type="simple">MZB</named-content>.18684, 64–72 mm SL, 3 males, same data as holotype • <named-content xmlns:xlink="http://www.w3.org/1999/xlink" content-type="dwc:institutional_code" xlink:title="Museum Zoologicum Bogoriense" xlink:href="http://grbio.org/institution/museum-zoologicum-bogoriense" xlink:type="simple">MZB</named-content>.18747, 55 mm SL, female, <named-content xmlns:xlink="http://www.w3.org/1999/xlink" content-type="dwc:institutional_code" xlink:title="Museum Zoologicum Bogoriense" xlink:href="http://grbio.org/institution/museum-zoologicum-bogoriense" xlink:type="simple">MZB</named-content>.18751, 40–44 mm SL, 2 females, <named-content xmlns:xlink="http://www.w3.org/1999/xlink" content-type="dwc:institutional_code" xlink:title="Museum Zoologicum Bogoriense" xlink:href="http://grbio.org/institution/museum-zoologicum-bogoriense" xlink:type="simple">MZB</named-content>.18820, 44 mm SL, female, Ake Jira, Weda Tengah, Halmahera, R. Hadiaty et al., 4–7 Feb. 2010.</p><fig id="F4" position="float" orientation="portrait"><object-id xmlns:xlink="http://www.w3.org/1999/xlink" content-type="doi" xlink:type="simple">10.3897/zookeys.1232.141880.figure4</object-id><object-id xmlns:xlink="http://www.w3.org/1999/xlink" content-type="arpha" xlink:type="simple">994F01DD-99DE-5552-B671-57CE00C104A3</object-id><label>Figure 4.</label><caption><p>Preserved specimens of <italic><tp:taxon-name><tp:taxon-name-part taxon-name-part-type="genus" reg="Belobranchus">B.</tp:taxon-name-part><tp:taxon-name-part taxon-name-part-type="species" reg="segura">segura</tp:taxon-name-part></tp:taxon-name></italic><bold>A</bold><named-content xmlns:xlink="http://www.w3.org/1999/xlink" content-type="dwc:institutional_code" xlink:title="Museum Zoologicum Bogoriense" xlink:href="http://grbio.org/institution/museum-zoologicum-bogoriense" xlink:type="simple">MZB</named-content>.20786, holotype, 72.1 mm SL <bold>B</bold><named-content xmlns:xlink="http://www.w3.org/1999/xlink" content-type="dwc:institutional_code" xlink:title="Museum Zoologicum Bogoriense" xlink:href="http://grbio.org/institution/museum-zoologicum-bogoriense" xlink:type="simple">MZB</named-content>.18747, paratype, 55.9 mm SL <bold>C, D</bold> caudal fins of the holotype and the paratype, respectively.</p></caption><graphic xmlns:xlink="http://www.w3.org/1999/xlink" xlink:href="zookeys-1232-173_article-141880__-g004.jpg" position="float" orientation="portrait" xlink:type="simple" id="oo_1283417.jpg"><uri content-type="original_file" xlink:type="simple">https://binary.pensoft.net/fig/1283417</uri></graphic></fig></tp:treatment-sec><tp:treatment-sec sec-type="type material" id="SECID0EMRAG"><title>Non-type materials.</title><p>78 specimens, 33.4–79.8 mm SL, all specimens collected from Indonesia. <bold>Java</bold>: • <named-content xmlns:xlink="http://www.w3.org/1999/xlink" content-type="dwc:institutional_code" xlink:title="Museum Zoologicum Bogoriense" xlink:href="http://grbio.org/institution/museum-zoologicum-bogoriense" xlink:type="simple">MZB</named-content>.23934, 33.9 mm SL, male, Purworejo, Jawa Tengah, R. Hadiaty, 10 Sep. 2017 • <named-content xmlns:xlink="http://www.w3.org/1999/xlink" content-type="dwc:institutional_code" xlink:title="Museum Zoologicum Bogoriense" xlink:href="http://grbio.org/institution/museum-zoologicum-bogoriense" xlink:type="simple">MZB</named-content>.26667 (ex BIF.1483), 42.1 mm SL, male, <named-content xmlns:xlink="http://www.w3.org/1999/xlink" content-type="dwc:institutional_code" xlink:title="Museum Zoologicum Bogoriense" xlink:href="http://grbio.org/institution/museum-zoologicum-bogoriense" xlink:type="simple">MZB</named-content>.26890 [ex BIF.1482], 39.1 mm SL, male, Cibeber, Pandeglang, Banten, <named-content xmlns:xlink="http://www.w3.org/1999/xlink" content-type="dwc:verbatimCoordinates" xlink:type="simple"><named-content content-type="geo-json" specific-use="{&#34;type&#34;:&#34;Point&#34;,&#34;coordinates&#34;:[105.630000,-6.591389]}" id="NCID0EDSAG" xlink:type="simple">6°35'29.0"S, 105°37'48.0"E</named-content></named-content>, N. Hubert et al., 7 Dec. 2013. <bold>Bali</bold>: • <named-content xmlns:xlink="http://www.w3.org/1999/xlink" content-type="dwc:institutional_code" xlink:title="Museum Zoologicum Bogoriense" xlink:href="http://grbio.org/institution/museum-zoologicum-bogoriense" xlink:type="simple">MZB</named-content>.26668 (ex BIF.2389), 56.3 mm SL, female, <named-content xmlns:xlink="http://www.w3.org/1999/xlink" content-type="dwc:institutional_code" xlink:title="Museum Zoologicum Bogoriense" xlink:href="http://grbio.org/institution/museum-zoologicum-bogoriense" xlink:type="simple">MZB</named-content>.26891 (ex BIF.2386), 50.2 mm SL, female, <named-content xmlns:xlink="http://www.w3.org/1999/xlink" content-type="dwc:institutional_code" xlink:title="Museum Zoologicum Bogoriense" xlink:href="http://grbio.org/institution/museum-zoologicum-bogoriense" xlink:type="simple">MZB</named-content>.26892 (ex BIF.2374), 55.1 mm SL, male, <named-content xmlns:xlink="http://www.w3.org/1999/xlink" content-type="dwc:institutional_code" xlink:title="Museum Zoologicum Bogoriense" xlink:href="http://grbio.org/institution/museum-zoologicum-bogoriense" xlink:type="simple">MZB</named-content>.26893 (ex BIF.2375), 61.5 mm SL, male, <named-content xmlns:xlink="http://www.w3.org/1999/xlink" content-type="dwc:institutional_code" xlink:title="Museum Zoologicum Bogoriense" xlink:href="http://grbio.org/institution/museum-zoologicum-bogoriense" xlink:type="simple">MZB</named-content>.26894 (ex BIF.2387), 52.6 mm SL, female, <named-content xmlns:xlink="http://www.w3.org/1999/xlink" content-type="dwc:institutional_code" xlink:title="Museum Zoologicum Bogoriense" xlink:href="http://grbio.org/institution/museum-zoologicum-bogoriense" xlink:type="simple">MZB</named-content>.26895 (ex BIF.2373), 59.0 mm SL, male, <named-content xmlns:xlink="http://www.w3.org/1999/xlink" content-type="dwc:institutional_code" xlink:title="Museum Zoologicum Bogoriense" xlink:href="http://grbio.org/institution/museum-zoologicum-bogoriense" xlink:type="simple">MZB</named-content>.26896 (ex BIF.2376), 60.8 mm SL, male, <named-content xmlns:xlink="http://www.w3.org/1999/xlink" content-type="dwc:institutional_code" xlink:title="Museum Zoologicum Bogoriense" xlink:href="http://grbio.org/institution/museum-zoologicum-bogoriense" xlink:type="simple">MZB</named-content>.26897 (ex BIF.2388), 35.9 mm SL, female, Nbang, Jembrana, Bali, <named-content xmlns:xlink="http://www.w3.org/1999/xlink" content-type="dwc:verbatimCoordinates" xlink:type="simple"><named-content content-type="geo-json" specific-use="{&#34;type&#34;:&#34;Point&#34;,&#34;coordinates&#34;:[114.752000,-8.367000]}" id="NCID0ENTAG" xlink:type="simple">8°22'01.2"S, 114°45'07.2"E</named-content></named-content>, N. Hubert et al., 15 Apr. 2014 • <named-content xmlns:xlink="http://www.w3.org/1999/xlink" content-type="dwc:institutional_code" xlink:title="Museum Zoologicum Bogoriense" xlink:href="http://grbio.org/institution/museum-zoologicum-bogoriense" xlink:type="simple">MZB</named-content>.26670 (ex BIF.2460), 52.0 mm SL, female, <named-content xmlns:xlink="http://www.w3.org/1999/xlink" content-type="dwc:institutional_code" xlink:title="Museum Zoologicum Bogoriense" xlink:href="http://grbio.org/institution/museum-zoologicum-bogoriense" xlink:type="simple">MZB</named-content>.26898 (ex BIF.2457), 60.3 mm SL, male, <named-content xmlns:xlink="http://www.w3.org/1999/xlink" content-type="dwc:institutional_code" xlink:title="Museum Zoologicum Bogoriense" xlink:href="http://grbio.org/institution/museum-zoologicum-bogoriense" xlink:type="simple">MZB</named-content>.26899 (ex BIF.2456), 65.1 mm SL, male, <named-content xmlns:xlink="http://www.w3.org/1999/xlink" content-type="dwc:institutional_code" xlink:title="Museum Zoologicum Bogoriense" xlink:href="http://grbio.org/institution/museum-zoologicum-bogoriense" xlink:type="simple">MZB</named-content>.26900 (ex BIF.2459), 55.3 mm SL, male, <named-content xmlns:xlink="http://www.w3.org/1999/xlink" content-type="dwc:institutional_code" xlink:title="Museum Zoologicum Bogoriense" xlink:href="http://grbio.org/institution/museum-zoologicum-bogoriense" xlink:type="simple">MZB</named-content>.26901 (ex BIF.2454), 69.2 mm SL, male, <named-content xmlns:xlink="http://www.w3.org/1999/xlink" content-type="dwc:institutional_code" xlink:title="Museum Zoologicum Bogoriense" xlink:href="http://grbio.org/institution/museum-zoologicum-bogoriense" xlink:type="simple">MZB</named-content>.26902 (ex BIF.2455), 68.9 mm SL, male, Yeh Sumbul, Jembrana, Bali, <named-content xmlns:xlink="http://www.w3.org/1999/xlink" content-type="dwc:verbatimCoordinates" xlink:type="simple"><named-content content-type="geo-json" specific-use="{&#34;type&#34;:&#34;Point&#34;,&#34;coordinates&#34;:[114.784000,-8.360000]}" id="NCID0ENUAG" xlink:type="simple">8°21'36.0"S, 114°47'02.4"E</named-content></named-content>, N. Hubert et al., 16 Apr. 2014. <bold>Sulawesi</bold>: • <named-content xmlns:xlink="http://www.w3.org/1999/xlink" content-type="dwc:institutional_code" xlink:title="Museum Zoologicum Bogoriense" xlink:href="http://grbio.org/institution/museum-zoologicum-bogoriense" xlink:type="simple">MZB</named-content>.11715, 41.3–52.1 mm SL, 6 specimens, 2 males, 4 females, <named-content xmlns:xlink="http://www.w3.org/1999/xlink" content-type="dwc:institutional_code" xlink:title="Museum Zoologicum Bogoriense" xlink:href="http://grbio.org/institution/museum-zoologicum-bogoriense" xlink:type="simple">MZB</named-content>.11717, 46.1–68.0 mm SL, 6 specimens, 3 males, 3 females, <named-content xmlns:xlink="http://www.w3.org/1999/xlink" content-type="dwc:institutional_code" xlink:title="Museum Zoologicum Bogoriense" xlink:href="http://grbio.org/institution/museum-zoologicum-bogoriense" xlink:type="simple">MZB</named-content>.11727, 37.8–62.2 mm SL, 6 specimens, 4 males, 2 females, Baliohuto, Lombongo, Suwawa, Gorontalo, Haryono and A. Munim, 6–8 Aug. 2001 • <named-content xmlns:xlink="http://www.w3.org/1999/xlink" content-type="dwc:institutional_code" xlink:title="Museum Zoologicum Bogoriense" xlink:href="http://grbio.org/institution/museum-zoologicum-bogoriense" xlink:type="simple">MZB</named-content>.12048, 62.3 mm SL, female, Molong, Pusian Dumoga, Bolaang Mongondow, Sulawesi Utara, Haryono and Hesron, 26 May 2002 • <named-content xmlns:xlink="http://www.w3.org/1999/xlink" content-type="dwc:institutional_code" xlink:title="Museum Zoologicum Bogoriense" xlink:href="http://grbio.org/institution/museum-zoologicum-bogoriense" xlink:type="simple">MZB</named-content>.26663 (ex <named-content xmlns:xlink="http://www.w3.org/1999/xlink" content-type="dwc:institutional_code" xlink:title="Museum Zoologicum Bogoriense" xlink:href="http://grbio.org/institution/museum-zoologicum-bogoriense" xlink:type="simple">MZB</named-content>.11676), 47.3–69.4 mm SL, 11 specimens, 6 males, 5 females, Mountong, Donggala, Sulawesi Tengah, Agus, 2 May 2002 • <named-content xmlns:xlink="http://www.w3.org/1999/xlink" content-type="dwc:institutional_code" xlink:title="Museum Zoologicum Bogoriense" xlink:href="http://grbio.org/institution/museum-zoologicum-bogoriense" xlink:type="simple">MZB</named-content>.26664 (ex <named-content xmlns:xlink="http://www.w3.org/1999/xlink" content-type="dwc:institutional_code" xlink:title="Museum Zoologicum Bogoriense" xlink:href="http://grbio.org/institution/museum-zoologicum-bogoriense" xlink:type="simple">MZB</named-content>.1197), 61.2–76.1 mm SL, male and female, Bolaang Mongondow, Sulawesi Utara, Haryono and Hesron, 22 May 2002 • <named-content xmlns:xlink="http://www.w3.org/1999/xlink" content-type="dwc:institutional_code" xlink:title="Museum Zoologicum Bogoriense" xlink:href="http://grbio.org/institution/museum-zoologicum-bogoriense" xlink:type="simple">MZB</named-content>.26669 (ex <named-content xmlns:xlink="http://www.w3.org/1999/xlink" content-type="dwc:institutional_code" xlink:title="Museum Zoologicum Bogoriense" xlink:href="http://grbio.org/institution/museum-zoologicum-bogoriense" xlink:type="simple">MZB</named-content>.22703), 49.1–50,4 mm SL, male and female, Bonepuso, Bulagi Selatan, Banggai Kepulauan, S. Sauri, 20 Sep 2014. <bold>Lombok</bold>: • <named-content xmlns:xlink="http://www.w3.org/1999/xlink" content-type="dwc:institutional_code" xlink:title="Museum Zoologicum Bogoriense" xlink:href="http://grbio.org/institution/museum-zoologicum-bogoriense" xlink:type="simple">MZB</named-content>.22933, 42.0–50.5 mm SL, 3 females, Ormori, Kawinda Toi, Tambora, Sumbawa, Nusa Tenggara Barat, Mulyadi, 24 Apr. 2015. <bold>Flores</bold>: • <named-content xmlns:xlink="http://www.w3.org/1999/xlink" content-type="dwc:institutional_code" xlink:title="Museum Zoologicum Bogoriense" xlink:href="http://grbio.org/institution/museum-zoologicum-bogoriense" xlink:type="simple">MZB</named-content>.6359, 43.4–53.5 mm SL, 4 specimens, 2 males, 2 females, Wae Laku, Ruteng, Flores, Nusa Tenggara Timur, Agus and Munir, 26 May 1994. <bold>Timor</bold>: • <named-content xmlns:xlink="http://www.w3.org/1999/xlink" content-type="dwc:institutional_code" xlink:title="Museum Zoologicum Bogoriense" xlink:href="http://grbio.org/institution/museum-zoologicum-bogoriense" xlink:type="simple">MZB</named-content>.26903, 59.6 mm SL, male, <named-content xmlns:xlink="http://www.w3.org/1999/xlink" content-type="dwc:institutional_code" xlink:title="Museum Zoologicum Bogoriense" xlink:href="http://grbio.org/institution/museum-zoologicum-bogoriense" xlink:type="simple">MZB</named-content>.26904, 59.6 mm SL, male, <named-content xmlns:xlink="http://www.w3.org/1999/xlink" content-type="dwc:institutional_code" xlink:title="Museum Zoologicum Bogoriense" xlink:href="http://grbio.org/institution/museum-zoologicum-bogoriense" xlink:type="simple">MZB</named-content>.26905, 57.8 mm SL, male, <named-content xmlns:xlink="http://www.w3.org/1999/xlink" content-type="dwc:institutional_code" xlink:title="Museum Zoologicum Bogoriense" xlink:href="http://grbio.org/institution/museum-zoologicum-bogoriense" xlink:type="simple">MZB</named-content>.26906, 44.4 mm SL, male, <named-content xmlns:xlink="http://www.w3.org/1999/xlink" content-type="dwc:institutional_code" xlink:title="Museum Zoologicum Bogoriense" xlink:href="http://grbio.org/institution/museum-zoologicum-bogoriense" xlink:type="simple">MZB</named-content>.26908, 66.1 mm SL, male, Jenilu, Kakuluk Mesak, Belu, Nusa Tenggara Timur, <named-content xmlns:xlink="http://www.w3.org/1999/xlink" content-type="dwc:verbatimCoordinates" xlink:type="simple"><named-content content-type="geo-json" specific-use="{&#34;type&#34;:&#34;Point&#34;,&#34;coordinates&#34;:[124.881167,-9.011611]}" id="NCID0EBXAG" xlink:type="simple">9°00'41.8"S, 124°52'52.2"E</named-content></named-content>, M. Afrisal et al., 23 Jan. 2023. <bold>Halmahera</bold>: • <named-content xmlns:xlink="http://www.w3.org/1999/xlink" content-type="dwc:institutional_code" xlink:title="Museum Zoologicum Bogoriense" xlink:href="http://grbio.org/institution/museum-zoologicum-bogoriense" xlink:type="simple">MZB</named-content>.18700, 67.2 mm SL, male, <named-content xmlns:xlink="http://www.w3.org/1999/xlink" content-type="dwc:institutional_code" xlink:title="Museum Zoologicum Bogoriense" xlink:href="http://grbio.org/institution/museum-zoologicum-bogoriense" xlink:type="simple">MZB</named-content>.18706, 76.4–79.8 mm SL, 3 males, <named-content xmlns:xlink="http://www.w3.org/1999/xlink" content-type="dwc:institutional_code" xlink:title="Museum Zoologicum Bogoriense" xlink:href="http://grbio.org/institution/museum-zoologicum-bogoriense" xlink:type="simple">MZB</named-content>.18711, 56.7 mm SL, female, <named-content xmlns:xlink="http://www.w3.org/1999/xlink" content-type="dwc:institutional_code" xlink:title="Museum Zoologicum Bogoriense" xlink:href="http://grbio.org/institution/museum-zoologicum-bogoriense" xlink:type="simple">MZB</named-content>.26909 (ex <named-content xmlns:xlink="http://www.w3.org/1999/xlink" content-type="dwc:institutional_code" xlink:title="Museum Zoologicum Bogoriense" xlink:href="http://grbio.org/institution/museum-zoologicum-bogoriense" xlink:type="simple">MZB</named-content>.18820), 59.0–58.1 mm SL, 2 females, Ake Jira, Weda Tengah, R. Hadiaty et al., 27 Jan.–7 Feb. 2010 • <named-content xmlns:xlink="http://www.w3.org/1999/xlink" content-type="dwc:institutional_code" xlink:title="Museum Zoologicum Bogoriense" xlink:href="http://grbio.org/institution/museum-zoologicum-bogoriense" xlink:type="simple">MZB</named-content>.21219, 58.2 mm SL, female, Ake Kobe, Weda Tengah, R. Hadiaty et al., 7 Jul. 2011 • <named-content xmlns:xlink="http://www.w3.org/1999/xlink" content-type="dwc:institutional_code" xlink:title="Museum Zoologicum Bogoriense" xlink:href="http://grbio.org/institution/museum-zoologicum-bogoriense" xlink:type="simple">MZB</named-content>.26665 (ex <named-content xmlns:xlink="http://www.w3.org/1999/xlink" content-type="dwc:institutional_code" xlink:title="Museum Zoologicum Bogoriense" xlink:href="http://grbio.org/institution/museum-zoologicum-bogoriense" xlink:type="simple">MZB</named-content>.18747), 38.4–43.8 mm SL, 2 females, <named-content xmlns:xlink="http://www.w3.org/1999/xlink" content-type="dwc:institutional_code" xlink:title="Museum Zoologicum Bogoriense" xlink:href="http://grbio.org/institution/museum-zoologicum-bogoriense" xlink:type="simple">MZB</named-content>.26666 (ex <named-content xmlns:xlink="http://www.w3.org/1999/xlink" content-type="dwc:institutional_code" xlink:title="Museum Zoologicum Bogoriense" xlink:href="http://grbio.org/institution/museum-zoologicum-bogoriense" xlink:type="simple">MZB</named-content>.18751), 33.4–43.0 mm SL, 4 females, Ake Saki, Weda Tengah, R. Hadiaty et al., 7 Feb. 2010.</p><fig id="F5" position="float" orientation="portrait"><object-id xmlns:xlink="http://www.w3.org/1999/xlink" content-type="doi" xlink:type="simple">10.3897/zookeys.1232.141880.figure5</object-id><object-id xmlns:xlink="http://www.w3.org/1999/xlink" content-type="arpha" xlink:type="simple">E5D7A1DF-D690-53CB-8D89-FCED6DFFFB52</object-id><label>Figure 5.</label><caption><p>Schematic illustration of the number and patterns of lines on the cheek and lateral bands on the body of <italic><tp:taxon-name><tp:taxon-name-part taxon-name-part-type="genus" reg="Belobranchus">Belobranchus</tp:taxon-name-part></tp:taxon-name></italic> species <bold>A</bold><italic><tp:taxon-name><tp:taxon-name-part taxon-name-part-type="genus" reg="Belobranchus">B.</tp:taxon-name-part><tp:taxon-name-part taxon-name-part-type="species" reg="belobranchus">belobranchus</tp:taxon-name-part></tp:taxon-name></italic><bold>B</bold><italic><tp:taxon-name><tp:taxon-name-part taxon-name-part-type="genus" reg="Belobranchus">B.</tp:taxon-name-part><tp:taxon-name-part taxon-name-part-type="species" reg="segura">segura</tp:taxon-name-part></tp:taxon-name></italic>.</p></caption><graphic xmlns:xlink="http://www.w3.org/1999/xlink" xlink:href="zookeys-1232-173_article-141880__-g005.jpg" position="float" orientation="portrait" xlink:type="simple" id="oo_1283418.jpg"><uri content-type="original_file" xlink:type="simple">https://binary.pensoft.net/fig/1283418</uri></graphic></fig></tp:treatment-sec><tp:treatment-sec sec-type="diagnosis" id="SECID0E5ZAG"><title>Diagnosis.</title><p>A species of <italic><tp:taxon-name><tp:taxon-name-part taxon-name-part-type="genus" reg="Belobranchus">Belobranchus</tp:taxon-name-part></tp:taxon-name></italic> with the following combination of characters: head somewhat convex; interorbital width 6.4–11.6% (mean 8.2%) of SL; jaw length 8.7–13.5% (11.1%) of SL; caudal-peduncle depth 13.2–16.6% (14.7%) of SL; body with 4 or 5 dark-brown bands separated by narrow pale bars, lacking dark horizontal lines; dorsal and lateral surfaces of head without small whitish spots; 3 or 4 oblique brown lines extending from eye to posterior edge of operculum; upper margin of first dorsal fin yellowish to orange; largest recorded specimen 79.8 mm SL.</p><fig id="F6" position="float" orientation="portrait"><object-id xmlns:xlink="http://www.w3.org/1999/xlink" content-type="doi" xlink:type="simple">10.3897/zookeys.1232.141880.figure6</object-id><object-id xmlns:xlink="http://www.w3.org/1999/xlink" content-type="arpha" xlink:type="simple">C125514F-990B-5D67-97E1-908B565AFA87</object-id><label>Figure 6.</label><caption><p>Distributional records of <italic><tp:taxon-name><tp:taxon-name-part taxon-name-part-type="genus" reg="Belobranchus">B.</tp:taxon-name-part><tp:taxon-name-part taxon-name-part-type="species" reg="belobranchus">belobranchus</tp:taxon-name-part></tp:taxon-name></italic> (circles) and <italic><tp:taxon-name><tp:taxon-name-part taxon-name-part-type="genus" reg="Belobranchus">B.</tp:taxon-name-part><tp:taxon-name-part taxon-name-part-type="species" reg="segura">segura</tp:taxon-name-part></tp:taxon-name></italic> (triangles) based on collected specimens examined in this study.</p></caption><graphic xmlns:xlink="http://www.w3.org/1999/xlink" xlink:href="zookeys-1232-173_article-141880__-g006.jpg" position="float" orientation="portrait" xlink:type="simple" id="oo_1283419.jpg"><uri content-type="original_file" xlink:type="simple">https://binary.pensoft.net/fig/1283419</uri></graphic></fig></tp:treatment-sec><tp:treatment-sec sec-type="distribution" id="SECID0EO2AG"><title>Distribution and habitat.</title><p><italic><tp:taxon-name><tp:taxon-name-part taxon-name-part-type="genus" reg="Belobranchus">Belobranchus</tp:taxon-name-part><tp:taxon-name-part taxon-name-part-type="species" reg="segura">segura</tp:taxon-name-part></tp:taxon-name></italic> has been recorded from Indonesia: Sumatra, Java, Bali, Lombok, Sulawesi, Halmahera, Sumbawa, Flores, Timor, Papua Barat (<xref ref-type="bibr" rid="B13">Kottelat et al. 1993</xref>; <xref ref-type="bibr" rid="B10">Keith et al. 2012</xref>; <xref ref-type="bibr" rid="B3">Dahruddin et al. 2016</xref>; <xref ref-type="bibr" rid="B18">Miesen et al. 2016</xref>; <xref ref-type="bibr" rid="B23">Sahami and Habibie 2021</xref>; <xref ref-type="bibr" rid="B7">Hasan et al. 2023</xref>; this study), the Philippines (<xref ref-type="bibr" rid="B32">Vedra et al. 2013</xref>), Japan (<xref ref-type="bibr" rid="B27">Suzuki et al. 1995</xref>), Papua New Guinea (<xref ref-type="bibr" rid="B1">Amick and Toko 2021</xref>: fig. 2P,Q), Solomon Islands and Vanuatu (<xref ref-type="bibr" rid="B10">Keith et al. 2012</xref>), and Philippines (<xref ref-type="bibr" rid="B6">Gonzalez et al. 2023</xref>) (Fig. <xref ref-type="fig" rid="F6">6</xref>). This species is considered amphidromous (<xref ref-type="bibr" rid="B10">Keith et al. 2012</xref>; <xref ref-type="bibr" rid="B23">Sahami and Habibie 2021</xref>) and has been found in the lower reaches of muddy to clear rivers with sandy to gravel substrate, to 5 m in altitude, close to estuaries. Like most eleotrids, this fish is considered carnivorous (<xref ref-type="bibr" rid="B12">Kiruba-Sankar et al. 2018</xref>).</p></tp:treatment-sec><tp:treatment-sec><!--Section generated to contain objects referenced in tp:taxon-treatment.--><fig id="F1" position="float" orientation="portrait"><object-id xmlns:xlink="http://www.w3.org/1999/xlink" content-type="doi" xlink:type="simple">10.3897/zookeys.1232.141880.figure1</object-id><object-id xmlns:xlink="http://www.w3.org/1999/xlink" content-type="arpha" xlink:type="simple">1CFF2BA9-D0FA-5793-AD45-1FBEA1B768A7</object-id><label>Figure 1.</label><caption><p>Neighbor-join phylogenetic tree of <abbrev xmlns:xlink="http://www.w3.org/1999/xlink" xlink:title="cytochrome c oxidase I" id="ABBRID0EODAG" xlink:type="simple">COI</abbrev> GenBank accessions for the genus <italic><tp:taxon-name><tp:taxon-name-part taxon-name-part-type="genus" reg="Belobranchus">Belobranchus</tp:taxon-name-part></tp:taxon-name></italic> [Kimura 2-Parameter model (<abbrev xmlns:xlink="http://www.w3.org/1999/xlink" xlink:title="Kimura 2-Parameter" id="ABBRID0EZDAG" xlink:type="simple">K2P</abbrev>); 1000 bootstrap replications; <italic><tp:taxon-name><tp:taxon-name-part taxon-name-part-type="genus" reg="Eleotris">Eleotris</tp:taxon-name-part><tp:taxon-name-part taxon-name-part-type="species" reg="fusca">fusca</tp:taxon-name-part></tp:taxon-name></italic> as outgroup].</p></caption><graphic xmlns:xlink="http://www.w3.org/1999/xlink" xlink:href="zookeys-1232-173_article-141880__-g001.jpg" position="float" orientation="portrait" xlink:type="simple" id="oo_1283414.jpg"><uri content-type="original_file" xlink:type="simple">https://binary.pensoft.net/fig/1283414</uri></graphic></fig><fig id="F2" position="float" orientation="portrait"><object-id xmlns:xlink="http://www.w3.org/1999/xlink" content-type="doi" xlink:type="simple">10.3897/zookeys.1232.141880.figure2</object-id><object-id xmlns:xlink="http://www.w3.org/1999/xlink" content-type="arpha" xlink:type="simple">40563BAD-D059-534B-8E59-F28A775834A9</object-id><label>Figure 2.</label><caption><p>Morphometric relationships in <italic><tp:taxon-name><tp:taxon-name-part taxon-name-part-type="genus" reg="Belobranchus">Belobranchus</tp:taxon-name-part><tp:taxon-name-part taxon-name-part-type="species" reg="belobranchus">belobranchus</tp:taxon-name-part></tp:taxon-name></italic> (circles) and <italic><tp:taxon-name><tp:taxon-name-part taxon-name-part-type="genus" reg="Belobranchus">B.</tp:taxon-name-part><tp:taxon-name-part taxon-name-part-type="species" reg="segura">segura</tp:taxon-name-part></tp:taxon-name></italic> (triangles) <bold>A</bold> interorbital width <bold>B</bold> jaw length <bold>C</bold> caudal-peduncle depth.</p></caption><graphic xmlns:xlink="http://www.w3.org/1999/xlink" xlink:href="zookeys-1232-173_article-141880__-g002.jpg" position="float" orientation="portrait" xlink:type="simple" id="oo_1283415.jpg"><uri content-type="original_file" xlink:type="simple">https://binary.pensoft.net/fig/1283415</uri></graphic></fig><fig id="F3" position="float" orientation="portrait"><object-id xmlns:xlink="http://www.w3.org/1999/xlink" content-type="doi" xlink:type="simple">10.3897/zookeys.1232.141880.figure3</object-id><object-id xmlns:xlink="http://www.w3.org/1999/xlink" content-type="arpha" xlink:type="simple">C0A41469-47FE-5137-9982-68A214A7713F</object-id><label>Figure 3.</label><caption><p>Fresh specimens of <italic><tp:taxon-name><tp:taxon-name-part taxon-name-part-type="genus" reg="Belobranchus">Belobranchus</tp:taxon-name-part></tp:taxon-name></italic> species <bold>A–D</bold><italic><tp:taxon-name><tp:taxon-name-part taxon-name-part-type="genus" reg="Belobranchus">B.</tp:taxon-name-part><tp:taxon-name-part taxon-name-part-type="species" reg="belobranchus">belobranchus</tp:taxon-name-part></tp:taxon-name></italic><bold>A</bold><named-content xmlns:xlink="http://www.w3.org/1999/xlink" content-type="dwc:institutional_code" xlink:title="Museum Zoologicum Bogoriense" xlink:href="http://grbio.org/institution/museum-zoologicum-bogoriense" xlink:type="simple">MZB</named-content>.26873, 77.5 mm SL <bold>B</bold><named-content xmlns:xlink="http://www.w3.org/1999/xlink" content-type="dwc:institutional_code" xlink:title="Museum Zoologicum Bogoriense" xlink:href="http://grbio.org/institution/museum-zoologicum-bogoriense" xlink:type="simple">MZB</named-content>.26907, 74.8 mm SL <bold>C</bold><named-content xmlns:xlink="http://www.w3.org/1999/xlink" content-type="dwc:institutional_code" xlink:title="Museum Zoologicum Bogoriense" xlink:href="http://grbio.org/institution/museum-zoologicum-bogoriense" xlink:type="simple">MZB</named-content>.26872, 71.7 mm SL <bold>D</bold><named-content xmlns:xlink="http://www.w3.org/1999/xlink" content-type="dwc:institutional_code" xlink:title="Museum Zoologicum Bogoriense" xlink:href="http://grbio.org/institution/museum-zoologicum-bogoriense" xlink:type="simple">MZB</named-content>.26906, 58.7 mm SL) <bold>E–H</bold><italic><tp:taxon-name><tp:taxon-name-part taxon-name-part-type="genus" reg="Belobranchus">B.</tp:taxon-name-part><tp:taxon-name-part taxon-name-part-type="species" reg="segura">segura</tp:taxon-name-part></tp:taxon-name></italic><bold>E</bold><named-content xmlns:xlink="http://www.w3.org/1999/xlink" content-type="dwc:institutional_code" xlink:title="Museum Zoologicum Bogoriense" xlink:href="http://grbio.org/institution/museum-zoologicum-bogoriense" xlink:type="simple">MZB</named-content>.26902, 68.9 mm SL <bold>F</bold><named-content xmlns:xlink="http://www.w3.org/1999/xlink" content-type="dwc:institutional_code" xlink:title="Museum Zoologicum Bogoriense" xlink:href="http://grbio.org/institution/museum-zoologicum-bogoriense" xlink:type="simple">MZB</named-content>.26687, 59.6 mm SL <bold>G</bold><named-content xmlns:xlink="http://www.w3.org/1999/xlink" content-type="dwc:institutional_code" xlink:title="Museum Zoologicum Bogoriense" xlink:href="http://grbio.org/institution/museum-zoologicum-bogoriense" xlink:type="simple">MZB</named-content>.26668, 56.3 mm SL <bold>H</bold><named-content xmlns:xlink="http://www.w3.org/1999/xlink" content-type="dwc:institutional_code" xlink:title="Museum Zoologicum Bogoriense" xlink:href="http://grbio.org/institution/museum-zoologicum-bogoriense" xlink:type="simple">MZB</named-content>.26894, 52.6 mm SL.</p></caption><graphic xmlns:xlink="http://www.w3.org/1999/xlink" xlink:href="zookeys-1232-173_article-141880__-g003.jpg" position="float" orientation="portrait" xlink:type="simple" id="oo_1283416.jpg"><uri content-type="original_file" xlink:type="simple">https://binary.pensoft.net/fig/1283416</uri></graphic></fig><table-wrap id="T1" position="float" orientation="portrait"><label>Table 1.</label><caption><p>Counts and measurements (expressed as percentages of standard length) of <italic><tp:taxon-name><tp:taxon-name-part taxon-name-part-type="genus" reg="Belobranchus">B.</tp:taxon-name-part><tp:taxon-name-part taxon-name-part-type="species" reg="belobranchus">belobranchus</tp:taxon-name-part></tp:taxon-name></italic> and <italic><tp:taxon-name><tp:taxon-name-part taxon-name-part-type="genus" reg="Belobranchus">B.</tp:taxon-name-part><tp:taxon-name-part taxon-name-part-type="species" reg="segura">segura</tp:taxon-name-part></tp:taxon-name></italic>.</p></caption><table id="TID0EPRAG" rules="all"><tbody><tr><th rowspan="3" colspan="1"/><th rowspan="1" colspan="2">
                    <italic>
                      <tp:taxon-name><tp:taxon-name-part taxon-name-part-type="genus" reg="Belobranchus">B.</tp:taxon-name-part><tp:taxon-name-part taxon-name-part-type="species" reg="belobranchus">belobranchus</tp:taxon-name-part></tp:taxon-name>
                    </italic>
                  </th><th rowspan="1" colspan="4">
                    <italic>
                      <tp:taxon-name><tp:taxon-name-part taxon-name-part-type="genus" reg="Belobranchus">B.</tp:taxon-name-part><tp:taxon-name-part taxon-name-part-type="species" reg="segura">segura</tp:taxon-name-part></tp:taxon-name>
                    </italic>
                  </th></tr><tr><th rowspan="1" colspan="2">Non-type specimens</th><th rowspan="1" colspan="1">Holotype</th><th rowspan="1" colspan="1">Paratypes</th><th rowspan="1" colspan="2">Non-type specimens</th></tr><tr><th rowspan="1" colspan="1">n = 94</th><th rowspan="1" colspan="1"/><th rowspan="1" colspan="1"><named-content xmlns:xlink="http://www.w3.org/1999/xlink" content-type="dwc:institutional_code" xlink:title="Museum Zoologicum Bogoriense" xlink:href="http://grbio.org/institution/museum-zoologicum-bogoriense" xlink:type="simple">MZB</named-content>.20786</th><th rowspan="1" colspan="1">n = 9</th><th rowspan="1" colspan="1">n = 78</th><th rowspan="1" colspan="1"/></tr><tr><td rowspan="1" colspan="1">Standard length (SL, mm)</td><td rowspan="1" colspan="1">32.8–130.7</td><td rowspan="1" colspan="1">mode</td><td rowspan="1" colspan="1">72.1</td><td rowspan="1" colspan="1">41.0–72.5</td><td rowspan="1" colspan="1">33.4–79.8</td><td rowspan="1" colspan="1">mode</td></tr><tr><td rowspan="1" colspan="7">
                    <bold>Counts</bold>
                  </td></tr><tr><td rowspan="1" colspan="1">Pored lateral-line scales</td><td rowspan="1" colspan="1">51–62</td><td rowspan="1" colspan="1">56 or 57</td><td rowspan="1" colspan="1">59</td><td rowspan="1" colspan="1">53–58</td><td rowspan="1" colspan="1">50–62</td><td rowspan="1" colspan="1">54 or 56</td></tr><tr><td rowspan="1" colspan="1">Caudal-fin rays</td><td rowspan="1" colspan="1">13</td><td rowspan="1" colspan="1">13</td><td rowspan="1" colspan="1">13</td><td rowspan="1" colspan="1">13</td><td rowspan="1" colspan="1">13</td><td rowspan="1" colspan="1">13</td></tr><tr><td rowspan="1" colspan="1">Pectoral-fin rays</td><td rowspan="1" colspan="1">20–23</td><td rowspan="1" colspan="1">20</td><td rowspan="1" colspan="1">21</td><td rowspan="1" colspan="1">20–22</td><td rowspan="1" colspan="1">20–22</td><td rowspan="1" colspan="1">20</td></tr><tr><td rowspan="1" colspan="1">Transverse backward scales</td><td rowspan="1" colspan="1">17–23</td><td rowspan="1" colspan="1">19</td><td rowspan="1" colspan="1">19</td><td rowspan="1" colspan="1">19–21</td><td rowspan="1" colspan="1">16–21</td><td rowspan="1" colspan="1">19</td></tr><tr><td rowspan="1" colspan="1">Transverse forward scales</td><td rowspan="1" colspan="1">18–34</td><td rowspan="1" colspan="1">22</td><td rowspan="1" colspan="1">26</td><td rowspan="1" colspan="1">22–27</td><td rowspan="1" colspan="1">18–28</td><td rowspan="1" colspan="1">22</td></tr><tr><td rowspan="1" colspan="1">Pre-dorsal scales</td><td rowspan="1" colspan="1">20–39</td><td rowspan="1" colspan="1">26</td><td rowspan="1" colspan="1">20</td><td rowspan="1" colspan="1">16–23</td><td rowspan="1" colspan="1">16–32</td><td rowspan="1" colspan="1">24</td></tr><tr><td rowspan="1" colspan="1">Zigzag series</td><td rowspan="1" colspan="1">17–21</td><td rowspan="1" colspan="1">19</td><td rowspan="1" colspan="1">19</td><td rowspan="1" colspan="1">17–19</td><td rowspan="1" colspan="1">17–21</td><td rowspan="1" colspan="1">19</td></tr><tr><td rowspan="1" colspan="1">
                    <bold>Measurements (% SL)</bold>
                  </td><td rowspan="1" colspan="1"/><td rowspan="1" colspan="1">
                    <bold>mean</bold>
                  </td><td rowspan="1" colspan="1"/><td rowspan="1" colspan="1"/><td rowspan="1" colspan="1"/><td rowspan="1" colspan="1">
                    <bold>mean</bold>
                  </td></tr><tr><td rowspan="1" colspan="1">Head length</td><td rowspan="1" colspan="1">26.6–33.1</td><td rowspan="1" colspan="1">30.4</td><td rowspan="1" colspan="1">29.5</td><td rowspan="1" colspan="1">28.3–31.4</td><td rowspan="1" colspan="1">23.9–30.9</td><td rowspan="1" colspan="1">28.6</td></tr><tr><td rowspan="1" colspan="1">Head width</td><td rowspan="1" colspan="1">17.6–29.2</td><td rowspan="1" colspan="1">24.7</td><td rowspan="1" colspan="1">23.3</td><td rowspan="1" colspan="1">20.2–24.6</td><td rowspan="1" colspan="1">16.8–26.4</td><td rowspan="1" colspan="1">21.8</td></tr><tr><td rowspan="1" colspan="1">Head depth</td><td rowspan="1" colspan="1">12.1–20.0</td><td rowspan="1" colspan="1">16.5</td><td rowspan="1" colspan="1">16.7</td><td rowspan="1" colspan="1">13.9–18.3</td><td rowspan="1" colspan="1">13.0–19.8</td><td rowspan="1" colspan="1">16.0</td></tr><tr><td rowspan="1" colspan="1">Mouth width</td><td rowspan="1" colspan="1">8.7–21.7</td><td rowspan="1" colspan="1">16.1</td><td rowspan="1" colspan="1">13.0</td><td rowspan="1" colspan="1">9.7–15.0</td><td rowspan="1" colspan="1">8.5–16.4</td><td rowspan="1" colspan="1">12.0</td></tr><tr><td rowspan="1" colspan="1">Eye diameter</td><td rowspan="1" colspan="1">3.7–5.9</td><td rowspan="1" colspan="1">4.9</td><td rowspan="1" colspan="1">6.2</td><td rowspan="1" colspan="1">5.5–7.0</td><td rowspan="1" colspan="1">4.4–7.0</td><td rowspan="1" colspan="1">5.7</td></tr><tr><td rowspan="1" colspan="1">Snout width</td><td rowspan="1" colspan="1">4.9–7.1</td><td rowspan="1" colspan="1">6.1</td><td rowspan="1" colspan="1">7.4</td><td rowspan="1" colspan="1">6.2–8.2</td><td rowspan="1" colspan="1">5.6–8.4</td><td rowspan="1" colspan="1">7.0</td></tr><tr><td rowspan="1" colspan="1">Interorbital width</td><td rowspan="1" colspan="1">4.8–8.0</td><td rowspan="1" colspan="1">6.0</td><td rowspan="1" colspan="1">11.6</td><td rowspan="1" colspan="1">7.4–11.0</td><td rowspan="1" colspan="1">6.4–11.2</td><td rowspan="1" colspan="1">8.2</td></tr><tr><td rowspan="1" colspan="1">Distance snout to isthmus</td><td rowspan="1" colspan="1">9.1–14.6</td><td rowspan="1" colspan="1">11.2</td><td rowspan="1" colspan="1">10.8</td><td rowspan="1" colspan="1">10.5–12.9</td><td rowspan="1" colspan="1">8.7–15.2</td><td rowspan="1" colspan="1">11.7</td></tr><tr><td rowspan="1" colspan="1">Postocular length</td><td rowspan="1" colspan="1">13.7–21.3</td><td rowspan="1" colspan="1">17.4</td><td rowspan="1" colspan="1">16.2</td><td rowspan="1" colspan="1">13.3–17.7</td><td rowspan="1" colspan="1">12.6–17.5</td><td rowspan="1" colspan="1">15.6</td></tr><tr><td rowspan="1" colspan="1">Jaw length</td><td rowspan="1" colspan="1">10.3–16.7</td><td rowspan="1" colspan="1">14.1</td><td rowspan="1" colspan="1">12.3</td><td rowspan="1" colspan="1">10.1–12.9</td><td rowspan="1" colspan="1">8.7–13.5</td><td rowspan="1" colspan="1">11.1</td></tr><tr><td rowspan="1" colspan="1">Body depth</td><td rowspan="1" colspan="1">15.2–21.8</td><td rowspan="1" colspan="1">18.6</td><td rowspan="1" colspan="1">21.1</td><td rowspan="1" colspan="1">18.3–22.0</td><td rowspan="1" colspan="1">15.7–20.9</td><td rowspan="1" colspan="1">18.9</td></tr><tr><td rowspan="1" colspan="1">Body width</td><td rowspan="1" colspan="1">10.7–19.9</td><td rowspan="1" colspan="1">15.5</td><td rowspan="1" colspan="1">16.2</td><td rowspan="1" colspan="1">13.6–17.5</td><td rowspan="1" colspan="1">10.5–17.9</td><td rowspan="1" colspan="1">14.5</td></tr><tr><td rowspan="1" colspan="1">Pre-dorsal-fin length</td><td rowspan="1" colspan="1">38.3–44.8</td><td rowspan="1" colspan="1">41.5</td><td rowspan="1" colspan="1">41.1</td><td rowspan="1" colspan="1">38.1–41.5</td><td rowspan="1" colspan="1">36.8–42.6</td><td rowspan="1" colspan="1">40.2</td></tr><tr><td rowspan="1" colspan="1">Snout to second dorsal-fin origin length</td><td rowspan="1" colspan="1">55.6–65.6</td><td rowspan="1" colspan="1">60.6</td><td rowspan="1" colspan="1">61.9</td><td rowspan="1" colspan="1">59.4–62.3</td><td rowspan="1" colspan="1">54.8–63.1</td><td rowspan="1" colspan="1">59.7</td></tr><tr><td rowspan="1" colspan="1">Second dorsal-fin length</td><td rowspan="1" colspan="1">18.8–23.8</td><td rowspan="1" colspan="1">21.6</td><td rowspan="1" colspan="1">25.0</td><td rowspan="1" colspan="1">21.3–24.1</td><td rowspan="1" colspan="1">19.8–25.7</td><td rowspan="1" colspan="1">22.9</td></tr><tr><td rowspan="1" colspan="1">Length of first dorsal-fin base</td><td rowspan="1" colspan="1">9.8–14.1</td><td rowspan="1" colspan="1">11.9</td><td rowspan="1" colspan="1">12.9</td><td rowspan="1" colspan="1">11.7–14.8</td><td rowspan="1" colspan="1">10.4–15.6</td><td rowspan="1" colspan="1">12.8</td></tr><tr><td rowspan="1" colspan="1">Length of second dorsal-fin base</td><td rowspan="1" colspan="1">10.2–13.3</td><td rowspan="1" colspan="1">11.3</td><td rowspan="1" colspan="1">11.4</td><td rowspan="1" colspan="1">10.1–12.1</td><td rowspan="1" colspan="1">10.3–13.5</td><td rowspan="1" colspan="1">11.6</td></tr><tr><td rowspan="1" colspan="1">First dorsal-fin origin to second dorsal-fin origin</td><td rowspan="1" colspan="1">17.2–22.8</td><td rowspan="1" colspan="1">19.6</td><td rowspan="1" colspan="1">21.2</td><td rowspan="1" colspan="1">19.8–22.6</td><td rowspan="1" colspan="1">17.7–22.9</td><td rowspan="1" colspan="1">20.2</td></tr><tr><td rowspan="1" colspan="1">First dorsal-fin origin to pelvic-fin origin</td><td rowspan="1" colspan="1">15.8–24.8</td><td rowspan="1" colspan="1">21.3</td><td rowspan="1" colspan="1">22.3</td><td rowspan="1" colspan="1">18.7–22.2</td><td rowspan="1" colspan="1">16.0–23.5</td><td rowspan="1" colspan="1">20.4</td></tr><tr><td rowspan="1" colspan="1">First dorsal-fin origin to anal-fin origin</td><td rowspan="1" colspan="1">25.7–32.0</td><td rowspan="1" colspan="1">29.0</td><td rowspan="1" colspan="1">31.2</td><td rowspan="1" colspan="1">28.1–30.4</td><td rowspan="1" colspan="1">25.8–31.9</td><td rowspan="1" colspan="1">29.1</td></tr><tr><td rowspan="1" colspan="1">Second dorsal-fin origin to anal-fin origin</td><td rowspan="1" colspan="1">14.2–21.0</td><td rowspan="1" colspan="1">18.1</td><td rowspan="1" colspan="1">20.8</td><td rowspan="1" colspan="1">16.6–20.7</td><td rowspan="1" colspan="1">15.8–20.7</td><td rowspan="1" colspan="1">18.2</td></tr><tr><td rowspan="1" colspan="1">Interval between first and second dorsal-fin bases</td><td rowspan="1" colspan="1">5.2–9.8</td><td rowspan="1" colspan="1">7.7</td><td rowspan="1" colspan="1">8.5</td><td rowspan="1" colspan="1">7.4–9.3</td><td rowspan="1" colspan="1">4.2–10.3</td><td rowspan="1" colspan="1">7.3</td></tr><tr><td rowspan="1" colspan="1">Pelvic-fin origin to anal-fin origin</td><td rowspan="1" colspan="1">30.0–41.2</td><td rowspan="1" colspan="1">34.8</td><td rowspan="1" colspan="1">35.5</td><td rowspan="1" colspan="1">33.6–35.3</td><td rowspan="1" colspan="1">29.1–38.8</td><td rowspan="1" colspan="1">33.9</td></tr><tr><td rowspan="1" colspan="1">Pelvic-fin origin to second dorsal-fin origin</td><td rowspan="1" colspan="1">31.4–40.9</td><td rowspan="1" colspan="1">36.2</td><td rowspan="1" colspan="1">37.3</td><td rowspan="1" colspan="1">33.0–37.7</td><td rowspan="1" colspan="1">32.2–39.7</td><td rowspan="1" colspan="1">36.1</td></tr><tr><td rowspan="1" colspan="1">Anal-fin length</td><td rowspan="1" colspan="1">18.5–23.5</td><td rowspan="1" colspan="1">21.4</td><td rowspan="1" colspan="1">23.7</td><td rowspan="1" colspan="1">21.4–23.5</td><td rowspan="1" colspan="1">20.1–24.1</td><td rowspan="1" colspan="1">22.2</td></tr><tr><td rowspan="1" colspan="1">Pre-anal-fin length</td><td rowspan="1" colspan="1">62.2–70.6</td><td rowspan="1" colspan="1">65.9</td><td rowspan="1" colspan="1">64.9</td><td rowspan="1" colspan="1">63.7–66.4</td><td rowspan="1" colspan="1">60.7–68.3</td><td rowspan="1" colspan="1">64.8</td></tr><tr><td rowspan="1" colspan="1">Length of anal-fin base</td><td rowspan="1" colspan="1">8.4–11.9</td><td rowspan="1" colspan="1">9.8</td><td rowspan="1" colspan="1">10.6</td><td rowspan="1" colspan="1">8.7–10.2</td><td rowspan="1" colspan="1">8.5–12.5</td><td rowspan="1" colspan="1">10.2</td></tr><tr><td rowspan="1" colspan="1">Caudal-peduncle depth</td><td rowspan="1" colspan="1">11.9–15.0</td><td rowspan="1" colspan="1">13.6</td><td rowspan="1" colspan="1">15.5</td><td rowspan="1" colspan="1">13.5–16.0</td><td rowspan="1" colspan="1">13.2–16.6</td><td rowspan="1" colspan="1">14.7</td></tr><tr><td rowspan="1" colspan="1">Caudal-peduncle length</td><td rowspan="1" colspan="1">19.6–29.0</td><td rowspan="1" colspan="1">22.4</td><td rowspan="1" colspan="1">27.2</td><td rowspan="1" colspan="1">26.0–27.6</td><td rowspan="1" colspan="1">20.0–31.7</td><td rowspan="1" colspan="1">24.4</td></tr><tr><td rowspan="1" colspan="1">Caudal-fin length</td><td rowspan="1" colspan="1">19.7–25.1</td><td rowspan="1" colspan="1">22.4</td><td rowspan="1" colspan="1">23.8</td><td rowspan="1" colspan="1">20.1–23.9</td><td rowspan="1" colspan="1">18.8–24.1</td><td rowspan="1" colspan="1">21.4</td></tr></tbody></table></table-wrap><table-wrap id="T2" position="float" orientation="portrait"><label>Table 2.</label><caption><p>Frequency distributions of selected counts of <italic><tp:taxon-name><tp:taxon-name-part taxon-name-part-type="genus" reg="Belobranchus">B.</tp:taxon-name-part><tp:taxon-name-part taxon-name-part-type="species" reg="belobranchus">belobranchus</tp:taxon-name-part></tp:taxon-name></italic> and <italic><tp:taxon-name><tp:taxon-name-part taxon-name-part-type="genus" reg="Belobranchus">B.</tp:taxon-name-part><tp:taxon-name-part taxon-name-part-type="species" reg="segura">segura</tp:taxon-name-part></tp:taxon-name></italic>.</p></caption><table id="TID0ED6BG" rules="all"><tbody><tr><th rowspan="2" colspan="1"/><th rowspan="2" colspan="1">n</th><th rowspan="1" colspan="15">Pored lateral–line scales</th><th rowspan="2" colspan="1">n</th><th rowspan="1" colspan="8">Transverse backward series</th></tr><tr><th rowspan="1" colspan="1">50</th><th rowspan="1" colspan="1">51</th><th rowspan="1" colspan="1">52</th><th rowspan="1" colspan="1">53</th><th rowspan="1" colspan="1">54</th><th rowspan="1" colspan="1">55</th><th rowspan="1" colspan="1">56</th><th rowspan="1" colspan="1">57</th><th rowspan="1" colspan="1">58</th><th rowspan="1" colspan="1">59</th><th rowspan="1" colspan="1">60</th><th rowspan="1" colspan="1">61</th><th rowspan="1" colspan="1">62</th><th rowspan="1" colspan="1">63</th><th rowspan="1" colspan="1"/><th rowspan="1" colspan="1">16</th><th rowspan="1" colspan="1">17</th><th rowspan="1" colspan="1">18</th><th rowspan="1" colspan="1">19</th><th rowspan="1" colspan="1">20</th><th rowspan="1" colspan="1">21</th><th rowspan="1" colspan="1">22</th><th rowspan="1" colspan="1">23</th></tr><tr><td rowspan="1" colspan="1"><italic><tp:taxon-name><tp:taxon-name-part taxon-name-part-type="genus" reg="Belobranchus">B.</tp:taxon-name-part><tp:taxon-name-part taxon-name-part-type="species" reg="belobranchus">belobranchus</tp:taxon-name-part></tp:taxon-name></italic> (<xref ref-type="bibr" rid="B10">Keith et al. 2012</xref>)</td><td rowspan="1" colspan="1">13</td><td rowspan="1" colspan="1">–</td><td rowspan="1" colspan="1">–</td><td rowspan="1" colspan="1">–</td><td rowspan="1" colspan="1">–</td><td rowspan="1" colspan="1">–</td><td rowspan="1" colspan="1">–</td><td rowspan="1" colspan="1">1</td><td rowspan="1" colspan="1">1</td><td rowspan="1" colspan="1">3</td><td rowspan="1" colspan="1">2</td><td rowspan="1" colspan="1">3</td><td rowspan="1" colspan="1">1</td><td rowspan="1" colspan="1">1</td><td rowspan="1" colspan="1">1</td><td rowspan="1" colspan="1"/><td rowspan="1" colspan="1">14</td><td rowspan="1" colspan="1">–</td><td rowspan="1" colspan="1">–</td><td rowspan="1" colspan="1">–</td><td rowspan="1" colspan="1">–</td><td rowspan="1" colspan="1">4</td><td rowspan="1" colspan="1">4</td><td rowspan="1" colspan="1">4</td><td rowspan="1" colspan="1">2</td></tr><tr><td rowspan="1" colspan="1"><italic><tp:taxon-name><tp:taxon-name-part taxon-name-part-type="genus" reg="Belobranchus">B.</tp:taxon-name-part><tp:taxon-name-part taxon-name-part-type="species" reg="segura">segura</tp:taxon-name-part></tp:taxon-name></italic> (<xref ref-type="bibr" rid="B10">Keith et al. 2012</xref>)</td><td rowspan="1" colspan="1">13</td><td rowspan="1" colspan="1">–</td><td rowspan="1" colspan="1">–</td><td rowspan="1" colspan="1">–</td><td rowspan="1" colspan="1">–</td><td rowspan="1" colspan="1">–</td><td rowspan="1" colspan="1">2</td><td rowspan="1" colspan="1">3</td><td rowspan="1" colspan="1">1</td><td rowspan="1" colspan="1">2</td><td rowspan="1" colspan="1">2</td><td rowspan="1" colspan="1">3</td><td rowspan="1" colspan="1">–</td><td rowspan="1" colspan="1">–</td><td rowspan="1" colspan="1">–</td><td rowspan="1" colspan="1"/><td rowspan="1" colspan="1">14</td><td rowspan="1" colspan="1">–</td><td rowspan="1" colspan="1">–</td><td rowspan="1" colspan="1">3</td><td rowspan="1" colspan="1">6</td><td rowspan="1" colspan="1">4</td><td rowspan="1" colspan="1">1</td><td rowspan="1" colspan="1">–</td><td rowspan="1" colspan="1">–</td></tr><tr><td rowspan="1" colspan="1"><italic><tp:taxon-name><tp:taxon-name-part taxon-name-part-type="genus" reg="Belobranchus">B.</tp:taxon-name-part><tp:taxon-name-part taxon-name-part-type="species" reg="belobranchus">belobranchus</tp:taxon-name-part></tp:taxon-name></italic> (this study)</td><td rowspan="1" colspan="1">94</td><td rowspan="1" colspan="1">1</td><td rowspan="1" colspan="1">–</td><td rowspan="1" colspan="1">–</td><td rowspan="1" colspan="1">2</td><td rowspan="1" colspan="1">13</td><td rowspan="1" colspan="1">9</td><td rowspan="1" colspan="1">16</td><td rowspan="1" colspan="1">16</td><td rowspan="1" colspan="1">16</td><td rowspan="1" colspan="1">13</td><td rowspan="1" colspan="1">7</td><td rowspan="1" colspan="1">2</td><td rowspan="1" colspan="1">1</td><td rowspan="1" colspan="1">–</td><td rowspan="1" colspan="1"/><td rowspan="1" colspan="1">94</td><td rowspan="1" colspan="1">–</td><td rowspan="1" colspan="1">2</td><td rowspan="1" colspan="1">3</td><td rowspan="1" colspan="1">53</td><td rowspan="1" colspan="1">24</td><td rowspan="1" colspan="1">11</td><td rowspan="1" colspan="1">2</td><td rowspan="1" colspan="1">1</td></tr><tr><td rowspan="1" colspan="1"><italic><tp:taxon-name><tp:taxon-name-part taxon-name-part-type="genus" reg="Belobranchus">B.</tp:taxon-name-part><tp:taxon-name-part taxon-name-part-type="species" reg="segura">segura</tp:taxon-name-part></tp:taxon-name></italic> (this study)</td><td rowspan="1" colspan="1">88</td><td rowspan="1" colspan="1">2</td><td rowspan="1" colspan="1">1</td><td rowspan="1" colspan="1">6</td><td rowspan="1" colspan="1">8</td><td rowspan="1" colspan="1">18</td><td rowspan="1" colspan="1">8</td><td rowspan="1" colspan="1">18</td><td rowspan="1" colspan="1">13</td><td rowspan="1" colspan="1">6</td><td rowspan="1" colspan="1">5</td><td rowspan="1" colspan="1">1</td><td rowspan="1" colspan="1">1</td><td rowspan="1" colspan="1">1</td><td rowspan="1" colspan="1">–</td><td rowspan="1" colspan="1"/><td rowspan="1" colspan="1">88</td><td rowspan="1" colspan="1">1</td><td rowspan="1" colspan="1">3</td><td rowspan="1" colspan="1">9</td><td rowspan="1" colspan="1">58</td><td rowspan="1" colspan="1">12</td><td rowspan="1" colspan="1">5</td><td rowspan="1" colspan="1">–</td><td rowspan="1" colspan="1">–</td></tr><tr><td rowspan="2" colspan="1"/><td rowspan="2" colspan="1">
                <bold>n</bold>
              </td><td rowspan="1" colspan="24">
                <bold>Transverse forward series</bold>
              </td></tr><tr><td rowspan="1" colspan="1">
                <bold>18</bold>
              </td><td rowspan="1" colspan="1">
                <bold>19</bold>
              </td><td rowspan="1" colspan="1">
                <bold>20</bold>
              </td><td rowspan="1" colspan="1">
                <bold>21</bold>
              </td><td rowspan="1" colspan="1">
                <bold>22</bold>
              </td><td rowspan="1" colspan="1">
                <bold>23</bold>
              </td><td rowspan="1" colspan="1">
                <bold>24</bold>
              </td><td rowspan="1" colspan="1">
                <bold>25</bold>
              </td><td rowspan="1" colspan="1">
                <bold>26</bold>
              </td><td rowspan="1" colspan="1">
                <bold>27</bold>
              </td><td rowspan="1" colspan="1">
                <bold>28</bold>
              </td><td rowspan="1" colspan="1">
                <bold>29</bold>
              </td><td rowspan="1" colspan="1">
                <bold>30</bold>
              </td><td rowspan="1" colspan="1">
                <bold>31</bold>
              </td><td rowspan="1" colspan="1">
                <bold>32</bold>
              </td><td rowspan="1" colspan="1">
                <bold>33</bold>
              </td><td rowspan="1" colspan="1">
                <bold>34</bold>
              </td><td rowspan="1" colspan="1">
                <bold>35</bold>
              </td><td rowspan="5" colspan="6"/></tr><tr><td rowspan="1" colspan="1"><italic><tp:taxon-name><tp:taxon-name-part taxon-name-part-type="genus" reg="Belobranchus">B.</tp:taxon-name-part><tp:taxon-name-part taxon-name-part-type="species" reg="belobranchus">belobranchus</tp:taxon-name-part></tp:taxon-name></italic> (<xref ref-type="bibr" rid="B10">Keith et al. 2012</xref>)</td><td rowspan="1" colspan="1">13</td><td rowspan="1" colspan="1">–</td><td rowspan="1" colspan="1">–</td><td rowspan="1" colspan="1">–</td><td rowspan="1" colspan="1">1</td><td rowspan="1" colspan="1">–</td><td rowspan="1" colspan="1">1</td><td rowspan="1" colspan="1">3</td><td rowspan="1" colspan="1">3</td><td rowspan="1" colspan="1">3</td><td rowspan="1" colspan="1">2</td><td rowspan="1" colspan="1">–</td><td rowspan="1" colspan="1">–</td><td rowspan="1" colspan="1">–</td><td rowspan="1" colspan="1">–</td><td rowspan="1" colspan="1">–</td><td rowspan="1" colspan="1">–</td><td rowspan="1" colspan="1">–</td><td rowspan="1" colspan="1">–</td></tr><tr><td rowspan="1" colspan="1"><italic><tp:taxon-name><tp:taxon-name-part taxon-name-part-type="genus" reg="Belobranchus">B.</tp:taxon-name-part><tp:taxon-name-part taxon-name-part-type="species" reg="segura">segura</tp:taxon-name-part></tp:taxon-name></italic> (<xref ref-type="bibr" rid="B10">Keith et al. 2012</xref>)</td><td rowspan="1" colspan="1">13</td><td rowspan="1" colspan="1">–</td><td rowspan="1" colspan="1">–</td><td rowspan="1" colspan="1">–</td><td rowspan="1" colspan="1">–</td><td rowspan="1" colspan="1">–</td><td rowspan="1" colspan="1">–</td><td rowspan="1" colspan="1">–</td><td rowspan="1" colspan="1">–</td><td rowspan="1" colspan="1">–</td><td rowspan="1" colspan="1">2</td><td rowspan="1" colspan="1">2</td><td rowspan="1" colspan="1">2</td><td rowspan="1" colspan="1">2</td><td rowspan="1" colspan="1">2</td><td rowspan="1" colspan="1">–</td><td rowspan="1" colspan="1">1</td><td rowspan="1" colspan="1">1</td><td rowspan="1" colspan="1">1</td></tr><tr><td rowspan="1" colspan="1"><italic><tp:taxon-name><tp:taxon-name-part taxon-name-part-type="genus" reg="Belobranchus">B.</tp:taxon-name-part><tp:taxon-name-part taxon-name-part-type="species" reg="belobranchus">belobranchus</tp:taxon-name-part></tp:taxon-name></italic> (this study)</td><td rowspan="1" colspan="1">94</td><td rowspan="1" colspan="1">1</td><td rowspan="1" colspan="1">–</td><td rowspan="1" colspan="1">2</td><td rowspan="1" colspan="1">–</td><td rowspan="1" colspan="1">30</td><td rowspan="1" colspan="1">1</td><td rowspan="1" colspan="1">22</td><td rowspan="1" colspan="1">–</td><td rowspan="1" colspan="1">17</td><td rowspan="1" colspan="1">2</td><td rowspan="1" colspan="1">10</td><td rowspan="1" colspan="1">1</td><td rowspan="1" colspan="1">4</td><td rowspan="1" colspan="1">–</td><td rowspan="1" colspan="1">3</td><td rowspan="1" colspan="1">–</td><td rowspan="1" colspan="1">3</td><td rowspan="1" colspan="1">–</td></tr><tr><td rowspan="1" colspan="1"><italic><tp:taxon-name><tp:taxon-name-part taxon-name-part-type="genus" reg="Belobranchus">B.</tp:taxon-name-part><tp:taxon-name-part taxon-name-part-type="species" reg="segura">segura</tp:taxon-name-part></tp:taxon-name></italic> (this study)</td><td rowspan="1" colspan="1">88</td><td rowspan="1" colspan="1">2</td><td rowspan="1" colspan="1">1</td><td rowspan="1" colspan="1">16</td><td rowspan="1" colspan="1">3</td><td rowspan="1" colspan="1">32</td><td rowspan="1" colspan="1">2</td><td rowspan="1" colspan="1">19</td><td rowspan="1" colspan="1">2</td><td rowspan="1" colspan="1">8</td><td rowspan="1" colspan="1">1</td><td rowspan="1" colspan="1">2</td><td rowspan="1" colspan="1">–</td><td rowspan="1" colspan="1">–</td><td rowspan="1" colspan="1">–</td><td rowspan="1" colspan="1">–</td><td rowspan="1" colspan="1">–</td><td rowspan="1" colspan="1">–</td><td rowspan="1" colspan="1">–</td></tr><tr><td rowspan="2" colspan="1"/><td rowspan="2" colspan="1">
                <bold>n</bold>
              </td><td rowspan="1" colspan="24">
                <bold>Pre–dorsal midline series</bold>
              </td></tr><tr><td rowspan="1" colspan="1">
                <bold>16</bold>
              </td><td rowspan="1" colspan="1">
                <bold>17</bold>
              </td><td rowspan="1" colspan="1">
                <bold>18</bold>
              </td><td rowspan="1" colspan="1">
                <bold>19</bold>
              </td><td rowspan="1" colspan="1">
                <bold>20</bold>
              </td><td rowspan="1" colspan="1">
                <bold>21</bold>
              </td><td rowspan="1" colspan="1">
                <bold>22</bold>
              </td><td rowspan="1" colspan="1">
                <bold>23</bold>
              </td><td rowspan="1" colspan="1">
                <bold>24</bold>
              </td><td rowspan="1" colspan="1">
                <bold>25</bold>
              </td><td rowspan="1" colspan="1">
                <bold>26</bold>
              </td><td rowspan="1" colspan="1">
                <bold>27</bold>
              </td><td rowspan="1" colspan="1">
                <bold>28</bold>
              </td><td rowspan="1" colspan="1">
                <bold>29</bold>
              </td><td rowspan="1" colspan="1">
                <bold>30</bold>
              </td><td rowspan="1" colspan="1">
                <bold>31</bold>
              </td><td rowspan="1" colspan="1">
                <bold>32</bold>
              </td><td rowspan="1" colspan="1">
                <bold>33</bold>
              </td><td rowspan="1" colspan="1">
                <bold>34</bold>
              </td><td rowspan="1" colspan="1">
                <bold>35</bold>
              </td><td rowspan="1" colspan="1">
                <bold>36</bold>
              </td><td rowspan="1" colspan="1">
                <bold>37</bold>
              </td><td rowspan="1" colspan="1">
                <bold>38</bold>
              </td><td rowspan="1" colspan="1">
                <bold>39</bold>
              </td></tr><tr><td rowspan="1" colspan="1"><italic><tp:taxon-name><tp:taxon-name-part taxon-name-part-type="genus" reg="Belobranchus">B.</tp:taxon-name-part><tp:taxon-name-part taxon-name-part-type="species" reg="belobranchus">belobranchus</tp:taxon-name-part></tp:taxon-name></italic> (<xref ref-type="bibr" rid="B10">Keith et al. 2012</xref>)</td><td rowspan="1" colspan="1">14</td><td rowspan="1" colspan="1">–</td><td rowspan="1" colspan="1">–</td><td rowspan="1" colspan="1">–</td><td rowspan="1" colspan="1">–</td><td rowspan="1" colspan="1">–</td><td rowspan="1" colspan="1">2</td><td rowspan="1" colspan="1">1</td><td rowspan="1" colspan="1">1</td><td rowspan="1" colspan="1">–</td><td rowspan="1" colspan="1">3</td><td rowspan="1" colspan="1">1</td><td rowspan="1" colspan="1">1</td><td rowspan="1" colspan="1">1</td><td rowspan="1" colspan="1">1</td><td rowspan="1" colspan="1">–</td><td rowspan="1" colspan="1">–</td><td rowspan="1" colspan="1">–</td><td rowspan="1" colspan="1">–</td><td rowspan="1" colspan="1">1</td><td rowspan="1" colspan="1">–</td><td rowspan="1" colspan="1">–</td><td rowspan="1" colspan="1">–</td><td rowspan="1" colspan="1">–</td><td rowspan="1" colspan="1">–</td></tr><tr><td rowspan="1" colspan="1"><italic><tp:taxon-name><tp:taxon-name-part taxon-name-part-type="genus" reg="Belobranchus">B.</tp:taxon-name-part><tp:taxon-name-part taxon-name-part-type="species" reg="segura">segura</tp:taxon-name-part></tp:taxon-name></italic> (<xref ref-type="bibr" rid="B10">Keith et al. 2012</xref>)</td><td rowspan="1" colspan="1">9</td><td rowspan="1" colspan="1">1</td><td rowspan="1" colspan="1">1</td><td rowspan="1" colspan="1">1</td><td rowspan="1" colspan="1">–</td><td rowspan="1" colspan="1">1</td><td rowspan="1" colspan="1">1</td><td rowspan="1" colspan="1">1</td><td rowspan="1" colspan="1">3</td><td rowspan="1" colspan="1">–</td><td rowspan="1" colspan="1">–</td><td rowspan="1" colspan="1">–</td><td rowspan="1" colspan="1">–</td><td rowspan="1" colspan="1">–</td><td rowspan="1" colspan="1">–</td><td rowspan="1" colspan="1">–</td><td rowspan="1" colspan="1">–</td><td rowspan="1" colspan="1">–</td><td rowspan="1" colspan="1">–</td><td rowspan="1" colspan="1">–</td><td rowspan="1" colspan="1">–</td><td rowspan="1" colspan="1">–</td><td rowspan="1" colspan="1">–</td><td rowspan="1" colspan="1">–</td><td rowspan="1" colspan="1">–</td></tr><tr><td rowspan="1" colspan="1"><italic><tp:taxon-name><tp:taxon-name-part taxon-name-part-type="genus" reg="Belobranchus">B.</tp:taxon-name-part><tp:taxon-name-part taxon-name-part-type="species" reg="belobranchus">belobranchus</tp:taxon-name-part></tp:taxon-name></italic> (this study)</td><td rowspan="1" colspan="1">94</td><td rowspan="1" colspan="1">–</td><td rowspan="1" colspan="1">–</td><td rowspan="1" colspan="1">–</td><td rowspan="1" colspan="1">–</td><td rowspan="1" colspan="1">4</td><td rowspan="1" colspan="1">1</td><td rowspan="1" colspan="1">5</td><td rowspan="1" colspan="1">2</td><td rowspan="1" colspan="1">7</td><td rowspan="1" colspan="1">6</td><td rowspan="1" colspan="1">14</td><td rowspan="1" colspan="1">7</td><td rowspan="1" colspan="1">8</td><td rowspan="1" colspan="1">13</td><td rowspan="1" colspan="1">6</td><td rowspan="1" colspan="1">3</td><td rowspan="1" colspan="1">8</td><td rowspan="1" colspan="1">3</td><td rowspan="1" colspan="1">2</td><td rowspan="1" colspan="1">1</td><td rowspan="1" colspan="1">2</td><td rowspan="1" colspan="1">–</td><td rowspan="1" colspan="1">1</td><td rowspan="1" colspan="1">3</td></tr><tr><td rowspan="1" colspan="1"><italic><tp:taxon-name><tp:taxon-name-part taxon-name-part-type="genus" reg="Belobranchus">B.</tp:taxon-name-part><tp:taxon-name-part taxon-name-part-type="species" reg="segura">segura</tp:taxon-name-part></tp:taxon-name></italic> (this study)</td><td rowspan="1" colspan="1">88</td><td rowspan="1" colspan="1">3</td><td rowspan="1" colspan="1">2</td><td rowspan="1" colspan="1">5</td><td rowspan="1" colspan="1">6</td><td rowspan="1" colspan="1">4</td><td rowspan="1" colspan="1">6</td><td rowspan="1" colspan="1">10</td><td rowspan="1" colspan="1">4</td><td rowspan="1" colspan="1">16</td><td rowspan="1" colspan="1">5</td><td rowspan="1" colspan="1">7</td><td rowspan="1" colspan="1">4</td><td rowspan="1" colspan="1">8</td><td rowspan="1" colspan="1">4</td><td rowspan="1" colspan="1">2</td><td rowspan="1" colspan="1">1</td><td rowspan="1" colspan="1">1</td><td rowspan="1" colspan="1">–</td><td rowspan="1" colspan="1">–</td><td rowspan="1" colspan="1">–</td><td rowspan="1" colspan="1">–</td><td rowspan="1" colspan="1">–</td><td rowspan="1" colspan="1">–</td><td rowspan="1" colspan="1">–</td></tr></tbody></table></table-wrap></tp:treatment-sec><ref-list><ref id="B10"><mixed-citation xmlns:xlink="http://www.w3.org/1999/xlink" xlink:type="simple"><person-group><name name-style="western"><surname>Keith</surname><given-names>P</given-names></name><name name-style="western"><surname>Hadiaty</surname><given-names>RK</given-names></name><name name-style="western"><surname>Lord</surname><given-names>C</given-names></name></person-group> (<year>2012</year>) <article-title>A new species of <italic><tp:taxon-name><tp:taxon-name-part taxon-name-part-type="genus">Belobranchus</tp:taxon-name-part></tp:taxon-name></italic> (<tp:taxon-name><tp:taxon-name-part taxon-name-part-type="subclass">Teleostei</tp:taxon-name-part></tp:taxon-name>: <tp:taxon-name><tp:taxon-name-part taxon-name-part-type="suborder">Gobioidei</tp:taxon-name-part></tp:taxon-name>: <tp:taxon-name><tp:taxon-name-part taxon-name-part-type="family">Eleotridae</tp:taxon-name-part></tp:taxon-name>) from Indonesia.</article-title><source>Cybium</source><volume>36</volume>(<issue>3</issue>): <fpage>479</fpage>–<lpage>484</lpage>.</mixed-citation></ref><ref id="B13"><mixed-citation xmlns:xlink="http://www.w3.org/1999/xlink" xlink:type="simple"><person-group><name name-style="western"><surname>Kottelat</surname><given-names>M</given-names></name><name name-style="western"><surname>Whitten</surname><given-names>AJ</given-names></name><name name-style="western"><surname>Kartikasari</surname><given-names>SN</given-names></name><name name-style="western"><surname>Wirjoatmodjo</surname><given-names>S</given-names></name></person-group> (<year>1993</year>) <source>Freshwater Fishes of Western Indonesia and Sulawesi.</source><publisher-name>Periplus</publisher-name>, <publisher-loc>Hong Kong</publisher-loc>, <size units="page">221 pp</size>.</mixed-citation></ref><ref id="B3"><mixed-citation xmlns:xlink="http://www.w3.org/1999/xlink" xlink:type="simple"><person-group><name name-style="western"><surname>Dahruddin</surname><given-names>H</given-names></name><name name-style="western"><surname>Hutama</surname><given-names>A</given-names></name><name name-style="western"><surname>Busson</surname><given-names>F</given-names></name><name name-style="western"><surname>Sauri</surname><given-names>S</given-names></name><name name-style="western"><surname>Hanner</surname><given-names>R</given-names></name><name name-style="western"><surname>Keith</surname><given-names>P</given-names></name><name name-style="western"><surname>Hadiaty</surname><given-names>R</given-names></name><name name-style="western"><surname>Hubert</surname><given-names>N</given-names></name></person-group> (<year>2016</year>) <article-title>Revisiting the ichthyodiversity of Java and Bali through DNA barcodes: taxonomic coverage, identification accuracy, cryptic diversity and identification of exotic species.</article-title><source>Molecular Ecology Resources</source><volume>17</volume>(<issue>2</issue>): <fpage>1</fpage>–<lpage>12</lpage>. <ext-link xlink:href="10.1111/1755-0998.12528" ext-link-type="doi" xlink:type="simple">https://doi.org/10.1111/1755-0998.12528</ext-link></mixed-citation></ref><ref id="B18"><mixed-citation xmlns:xlink="http://www.w3.org/1999/xlink" xlink:type="simple"><person-group><name name-style="western"><surname>Miesen</surname><given-names>FW</given-names></name><name name-style="western"><surname>Hüllen</surname><given-names>S</given-names></name><name name-style="western"><surname>Hadiaty</surname><given-names>K</given-names></name><name name-style="western"><surname>Herder</surname><given-names>F</given-names></name></person-group> (<year>2016</year>) <article-title>An annotated checklist of the inland fishes of Sulawesi.</article-title><source>Bonn Zoological Bulletin</source><volume>64</volume>(<issue>2</issue>): <fpage>77</fpage>–<lpage>106</lpage>.</mixed-citation></ref><ref id="B23"><mixed-citation xmlns:xlink="http://www.w3.org/1999/xlink" xlink:type="simple"><person-group><name name-style="western"><surname>Sahami</surname><given-names>FM</given-names></name><name name-style="western"><surname>Habibie</surname><given-names>SA</given-names></name></person-group> (<year>2021</year>) <article-title>Diversity of species in making up Nike fish schools and a new record of <italic><tp:taxon-name><tp:taxon-name-part taxon-name-part-type="genus">Eleotris</tp:taxon-name-part><tp:taxon-name-part taxon-name-part-type="species">melanosoma</tp:taxon-name-part></tp:taxon-name></italic> in Tomini Paguyaman Bay, Gorontalo, Indonesia.</article-title><source>Biodiversitas: Journal of Biological Diversity</source><volume>22</volume>(<issue>12</issue>): <fpage>5459</fpage>–<lpage>5467</lpage>. <ext-link xlink:href="10.13057/biodiv/d221229" ext-link-type="doi" xlink:type="simple">https://doi.org/10.13057/biodiv/d221229</ext-link></mixed-citation></ref><ref id="B7"><mixed-citation xmlns:xlink="http://www.w3.org/1999/xlink" xlink:type="simple"><person-group><name name-style="western"><surname>Hasan</surname><given-names>V</given-names></name><name name-style="western"><surname>Baptista</surname><given-names>Y</given-names></name><name name-style="western"><surname>Mamat</surname><given-names>NB</given-names></name><name name-style="western"><surname>Vieira</surname><given-names>LO</given-names></name><name name-style="western"><surname>Ottoni</surname><given-names>FP</given-names></name><name name-style="western"><surname>South</surname><given-names>J</given-names></name></person-group> (<year>2023</year>) <article-title>Ichthyological note first records of Segura’s throatspine gudgeon <italic><tp:taxon-name><tp:taxon-name-part taxon-name-part-type="genus">Belobranchus</tp:taxon-name-part><tp:taxon-name-part taxon-name-part-type="species">segura</tp:taxon-name-part></tp:taxon-name></italic> Keith, Hadiaty &amp; Lord 2012 (<tp:taxon-name><tp:taxon-name-part taxon-name-part-type="order">Gobiiformes</tp:taxon-name-part></tp:taxon-name>: <tp:taxon-name><tp:taxon-name-part taxon-name-part-type="family">Eleotridae</tp:taxon-name-part></tp:taxon-name>) in Sumatra, Indonesia.</article-title><source>Cybium</source><volume>47</volume>(<issue>4</issue>): <fpage>473</fpage>–<lpage>475</lpage>.</mixed-citation></ref><ref id="B32"><mixed-citation xmlns:xlink="http://www.w3.org/1999/xlink" xlink:type="simple"><person-group><name name-style="western"><surname>Vedra</surname><given-names>SA</given-names></name><name name-style="western"><surname>Ocampo</surname><given-names>P</given-names></name><name name-style="western"><surname>de Lara</surname><given-names>A</given-names></name><name name-style="western"><surname>Rebancos</surname><given-names>C</given-names></name><name name-style="western"><surname>Pacardo</surname><given-names>E</given-names></name><name name-style="western"><surname>Briones</surname><given-names>ND</given-names></name></person-group> (<year>2013</year>) <article-title>Indigenous goby population in Mandulog River System and its conservation by communities in Iligan City, Philippines.</article-title><source>Journal of Environmental Science and Management</source><volume>16</volume>(<issue>2</issue>): <fpage>11</fpage>–<lpage>18</lpage>. <ext-link xlink:href="10.47125/jesam/2013_2/02" ext-link-type="doi" xlink:type="simple">https://doi.org/10.47125/jesam/2013_2/02</ext-link></mixed-citation></ref><ref id="B27"><mixed-citation xmlns:xlink="http://www.w3.org/1999/xlink" xlink:type="simple"><person-group><name name-style="western"><surname>Suzuki</surname><given-names>T</given-names></name><name name-style="western"><surname>Senou</surname><given-names>H</given-names></name><name name-style="western"><surname>Yoshino</surname><given-names>T</given-names></name><name name-style="western"><surname>Hosokawa</surname><given-names>M</given-names></name><name name-style="western"><surname>Yoshigou</surname><given-names>H</given-names></name></person-group> (<year>1995</year>) First record of a gobiid fish <italic><tp:taxon-name><tp:taxon-name-part taxon-name-part-type="genus">Belobranchus</tp:taxon-name-part><tp:taxon-name-part taxon-name-part-type="species">belobranchus</tp:taxon-name-part></tp:taxon-name></italic> from Japan. IOP Diving News 6(2): 4–6 [in Japanese].</mixed-citation></ref><ref id="B1"><mixed-citation xmlns:xlink="http://www.w3.org/1999/xlink" xlink:type="simple"><person-group><name name-style="western"><surname>Amick</surname><given-names>PK</given-names></name><name name-style="western"><surname>Toko</surname><given-names>PS</given-names></name></person-group> (<year>2021</year>) <article-title>Notes on the ichthyofauna of inland streams of the Whiteman Range, New Britain Island, Papua New Guinea.</article-title><source>FishTaxa</source><volume>20</volume>(<issue>12</issue>): <fpage>1</fpage>–<lpage>13</lpage>.</mixed-citation></ref><ref id="B6"><mixed-citation xmlns:xlink="http://www.w3.org/1999/xlink" xlink:type="simple"><person-group><name name-style="western"><surname>Gonzalez</surname><given-names>JB</given-names></name><name name-style="western"><surname>Gado</surname><given-names>VJH</given-names></name><name name-style="western"><surname>Mantes</surname><given-names>BG</given-names></name></person-group> (<year>2023</year>) <article-title>Freshwater ichthyofauna of wetlands in Tablas Island, Romblon, The Philippines.</article-title><source>Academia Journal of Biology</source><volume>45</volume>(<issue>1</issue>): <fpage>121</fpage>–<lpage>138</lpage>. <ext-link xlink:href="10.15625/2615-9023/17521" ext-link-type="doi" xlink:type="simple">https://doi.org/10.15625/2615-9023/17521</ext-link></mixed-citation></ref><ref id="B12"><mixed-citation xmlns:xlink="http://www.w3.org/1999/xlink" xlink:type="simple"><person-group><name name-style="western"><surname>Kiruba-Sankar</surname><given-names>R</given-names></name><name name-style="western"><surname>Raj</surname><given-names>JP</given-names></name><name name-style="western"><surname>Saravanan</surname><given-names>K</given-names></name><name name-style="western"><surname>Kumar</surname><given-names>KL</given-names></name><name name-style="western"><surname>Angel</surname><given-names>JRJ</given-names></name><name name-style="western"><surname>Velmurugan</surname><given-names>A</given-names></name><name name-style="western"><surname>Roy</surname><given-names>SD</given-names></name></person-group> (<year>2018</year>) <article-title>Invasive species in freshwater ecosystems-threats to ecosystem services.</article-title><source>Biodiversity and Climate Change Adaptation in Tropical Islands</source><volume>9</volume>: <fpage>257</fpage>–<lpage>296</lpage>. <ext-link xlink:href="10.1016/B978-0-12-813064-3.00009-0" ext-link-type="doi" xlink:type="simple">https://doi.org/10.1016/B978-0-12-813064-3.00009-0</ext-link></mixed-citation></ref></ref-list></tp:taxon-treatment>
